# Supplementary material for: Preterm Birth and Low Birth Weight after In Utero Exposure to Antiretrovirals Initiated during Pregnancy in Yaoundé, Cameroon
Source: PLoS One. 2016 Mar 21;11(3):e0150565. doi: 10.1371/journal.pone.0150565 (PMC4801361; doi:10.1371/journal.pone.0150565)
Supplement: S1 Data — (TXT) [file pone.0150565.s001.txt]

num	ptme	age_mere	parite	poids_naiss	cd4_mere	deb_ptme	terme_naiss
7	P	20	1	2400	435	32	38
8	P	30	4	3900	845	28	39
9	P	20	3	3000	1081	30	38
10	P	28	2	3200	246	30	40
11	P	25	1	3300	597	28	40
13	P	26	4	3000	421	29	41
14	P	28	2	4000	750	28	40
15	P	30	4	3500	519	28	38
16	P	26	2	3000	609	28	40
17	P	24	1	2800	647	35	37
18	P	22	1	3400	445	28	40
30	P	24	3	3500	994	28	37
32	P	30	1	3650	456	28	40
33	P	20	1	3100	776	28	40
38	P	16	0	3000	376	23	38
48	P	21	1	3300	500	28	38
65	P	20	1	3250	1167	28	37
83	P	31	1	2400	906	28	41
100	P	21	0	3040	421	36	40
136	P	23	2	3000	407	30	40
150	P	26	1	3020	937	28	41
161	P	20	0	3000	1590	34	40
168	P	29	3	3500	888	28	39
177	P	26	0	2500	475	28	40
180	P	25	1	3400	538	28	41
191	P	17	0	3100	496	28	40
194	P	23	1	2750	627	28	39
195	P	27	1	3000	466	36	40
196	P	32	1	3300	751	28	40
197	P	22	1	3000	382	30	40
202	P	25	1	3250	532	27	36
205	P	22	0	3200	679	33	40
206	P	22	1	1950	499	28	40
207	P	29	1	3000	473	28	41
208	P	23	1	3500	681	28	41
209	P	37	4	3800	389	28	40
211	P	25	0	2800	604	38	40
214	P	42	5	3000	516	28	40
215	P	22	1	3000	662	28	40
218	P	34	1	3700	787	38	40
219	P	23	0	3200	454	28	40
220	P	22	1	4107	375	38	40
226	P	37	4	3300	841	29	39
228	P	25	0	3400	886	28	39
235	P	28	1	3400	512	30	40
240	P	27	1	2930	485	28	40
241	P	22	1	3200	489	32	40
243	P	22	1	4065	817	35	41
244	P	42	5	3600	391	28	38
246	P	29	1	3100	792	28	40
247	P	37	2	2800	356	28	37
248	P	18	1	3400	350	28	40
253	P	38	2	1700	379	29	34
254	P	31	4	1500	379	29	34
255	P	31	0	2500	556	30	39
256	P	22	0	3400	911	28	41
257	P	22	1	2500	397	35	40
258	P	20	1	2200	1198	28	39
259	P	33	2	2900	749	31	38
260	P	27	0	3600	374	20	41
262	P	18	0	4000	750	38	41
263	P	26	1	3500	647	29	40
264	P	29	2	3800	428	28	40
265	P	33	3	4800	559	32	36
266	P	22	1	2900	377	27	37
267	P	26	0	3200	762	28	41
269	P	21	1	3300	521	37	41
270	P	39	2	4400	596	28	38
273	P	24	1	3300	731	40	41
274	P	22	1	3800	625	39	41
277	P	33	3	2750	443	30	40
278	P	32	5	4250	968	29	41
281	P	21	1	2500	451	32	40
287	P	25	0	2000	649	28	40
294	P	27	1	3200	375	28	38
296	P	28	1	3500	547	28	41
297	P	27	1	3800	83	28	41
303	P	37	4	3150	415	30	40
305	P	25	1	3800	446	29	39
306	P	28	2	3700	596	32	40
309	P	20	0	3350	838	28	40
314	P	25	0	3000	737	28	41
315	P	23	1	2750	1123	29	39
318	P	23	0	2500	500	28	39
321	P	34	4	4200	727	40	41
322	P	24	1	2900	534	28	38
327	P	34	2	3500	396	29	34
331	P	40	4	3300	535	32	39
332	P	35	5	4000	785	23	39
333	P	24	1	3800	582	37	39
334	P	27	2	3825	732	30	41
337	P	24	1	3300	448	40	40
340	P	36	2	4350	450	19	40
343	P	24	1	3000	527	36	39
344	P	27	1	3100	790	36	39
348	P	32	2	3200	789	28	39
357	P	32	1	3428	491	29	40
362	P	38	3	2800	638	27	39
371	P	19	1	4000	641	24	36
373	P	21	1	2600	587	28	38
374	P	36	1	3000	521	14	41
375	P	24	0	3400	985	22	37
376	P	26	1	2500	399	31	41
377	P	39	1	3350	398	32	41
381	P	42	4	4000	510	39	40
385	P	25	2	3900	359	31	39
392	P	26	0	2900	547	22	38
394	P	23	0	3300	216	37	41
395	P	24	1	3700	496	21	38
396	P	27	0	3100	423	24	40
398	P	19	0	3050	628	23	40
399	P	30	1	3000	655	34	41
400	P	25	0	3000	546	22	41
418	P	18	0	2750	855	22	38
420	P	24	2	3100	616	24	39
421	P	36	3	3400	253	36	40
424	P	24	1	3500	629	36	40
425	P	33	2	3500	653	20	40
434	P	24	2	2260	384	27	37
443	P	25	2	2900	528	29	40
448	P	32	3	4000	449	36	40
449	P	21	0	2400	563	20	36
452	P	25	3	2750	483	37	39
453	P	25	3	2800	469	30	37
454	P	25	3	4000	544	20	41
455	P	21	0	3000	407	31	39
457	P	25		3800	919	33	38
461	P	26		3100	579	35	40
463	P	18	0	2200	1136	20	37
466	P	22	0	2850	367	16	36
471	P	31	4	2330	652	37	37
473	P	28	1	3400	667	27	39
474	P	23	1	2500	560	22	40
475	P	28	1	3000	769	14	40
477	P	28	2	3000	254	14	41
481	P	23	0	3700	567	22	39
482	P	35	3	4900	720	28	40
483	P	33	4	4800	795	19	41
486	P	36	1	3700	605	28	39
491	P	22	0	2700	389	25	36
492	P	27	1	3400	686	21	40
493	P	26		2600	181	20	36
496	P	31	2	2800	443	20	40
499	P	22	1	3400	857	37	40
500	P	35	0	2700	556	33	40
502	P	31	1	2600	339	24	39
503	P	20	1	2500	402	25	40
504	P	30	1	3200	240	35	40
505	P	22	0	3050	512	21	38
508	P	27	1	2900	476	24	40
509	P	28	0	3000	586	28	40
511	P	24	3	2800	614	26	39
520	P	26		3100	474	11	40
525	P	26		3000	414	14	40
526	P	26		3600	428	28	40
528	P	27		3800	628	18	41
530	P	27		3600	109	33	39
531	P	27		3200	278	21	39
532	P	28		3800	401	17	40
542	P	29		3500	733	20	38
544	P	29		2090	1159	32	40
546	P	29		3390	533	36	39
547	P	30		2700	930	19	41
548	P	30		3700	353	35	39
549	P	30		3000	501	38	38
552	P	30		2700	630	22	39
553	P	30		4100	718	29	41
554	P	31		2800	466	27	38
559	P	32		3160	592	21	39
561	P	32		3100	186	23	38
565	P	33		2900	908	28	39
568	P	35		4100	1632	23	38
569	P	35		2550	412	38	38
572	P	18		3800	1002	32	40
573	P	19		3900	500	38	41
574	P	19		3200	537	36	38
575	P	19		2800	477	34	38
576	P	19		3200	707	29	40
577	P	20		2350	704	32	35
579	P	21		2900	619	23	40
580	P	21		4500	478	29	39
587	P	29	0	3500	720	16	41
591	P	19	0	3750	483	30	40
592	P	35	5	3200	382	29	39
593	P	21		2600	426	28	40
594	P	21	0	2850	392	35	39
595	P	35	3	3600	564	22	40
596	P	23	0	3000	799	16	40
606	P	21	1	3500	150	15	40
607	P	19	1	3200	167	30	37
608	P	24	0	3050	529	21	40
613	P	17	0	2800	402	33	37
618	P	24	2	3000	586	34	35
619	P	35	2	4200	601	29	40
620	P	26	0	3500	441	24	39
622	P	28	0	3150	417	22	40
628	P	31	1	3500	492	22	39
636	P	31	1	3500	750	33	41
638	P	28	2	3445	626	37	39
639	P	30	2	3300	436	24	39
640	P	26	1	2700	449	25	38
643	P	29	2	3400	659	37	37
644	P	26	1	3450	690	31	36
645	P	30	1	3000	576	22	40
653	P	26	1	3000	807	34	38
660	P	18	0	3200	577	28	41
661	P	27	1	4000	503	13	40
667	P	21		3000	507	25	39
670	P	36	3	3300	462	27	39
671	P	24	0	3000	565	17	41
673	P	24	0	2300	388	32	41
674	P	23	0	4095	379	32	41
675	P	21	1	3500	618	36	39
679	P	21		2900	852	22	38
681	P	22	1	3800	552	24	39
685	P	25	4	2900	642	28	38
686	P	29	4	2900	615	25	39
690	P	21		3100	549	35	40
691	P	24	0	2900	598	32	40
692	P	27	1	2750	78	33	39
695	P	26	2	3050	789		38
696	P	32	1	3300	520	23	33
697	P	20	3	3200	462	24	40
698	P	19	25	2550	483	25	40
699	P	35	3	2400	541	17	39
703	P	27	3	3300	878	31	40
706	P	24	0	3400	474	14	41
707	P	33	3	3400	898	26	40
709	P	30	3	2075	435	15	37
711	P	33	3	3100	540	23	41
714	P	21		2950	770	25	39
715	P	22		3000	418	28	42
718	P	26	0	3100	1060	16	38
719	P	31	4	3600	444	22	42.3
722	P	24	2	3100	412	30	38
727	P	37	3	2400	426	26	32
728	P	28	1	4000	915	30	39
730	P	23	0	3900	385	21	39
734	P	20	1	3400	805	36	38
735	P	24	3	3800	378	15	40
737	P	25	2	3250	388	19	40.2
738	P	28	4	4200	827	35	42.2
739	P	34	4	2800	486	34	41
740	P	21	1	2400	481	23	38
742	P	27	1	3500	610	14	40
745	P	25	3	4000	615	35	40
746	P	33	4	3600	405	38	40
749	P	36	5	3400	522	33	38
750	P	26	1	3200	388	21	37
754	P	22	1	3800	551	28	39
758	P	37	7	3400	364	30	38
760	P	26	0	3200	457	35	38
761	P	25	1	3600	660	16	38
765	P	22		3200	437	14	41
766	P	22		4000	368	30	39
768	P	28	2	3000	538	28	39
769	P	29	2	2500	723	34	37
770	P	23	3	4000	508	24	37
771	P	34	3	3200	392	31	38
774	P	23	0	1780	525	22	32.4
776	P	32	1	3400	667	26	39
777	P	30	1	3700	530	30	37
778	P	19	0	3500	511	34	36
780	P	31	1	3400	949	24	39
783	P	26	3	2500	451	19	40
787	P	26	0	3400	469	36	40
789	P	25	1	3100	425	22	40
790	P	22	1	3800	465	18	40
791	P	23	2	3900	517	28	40
793	P	30	0	3540	444	38	41
794	P	26	0	2750	545	18	37
797	P	20	1	3000	1200	27	39
798	P	22	2	3000	280	29	38
799	P	22	2	2700	649	14	38
801	P	24	0	2100	732	27	33
802	P	22	1	2500	1417	33	38
804	P	22	2	3000	111	22	39
6	p	21	1	2950	781	17	40
21	p	30	2	3200	488	32	39
12	T	39	2	4610	268	32	37
19	T	19	1	3780	166	36	40
20	T	27	1	4100	235	28	40
22	T	29	1	3900	230	32	41
23	T	26	0	3350	268	21	36
24	T	23	1	2800	307	29	41
25	T	30	1	2840	369	28	40
26	T	27	2	3320	578	32	41
27	T	27	1	2600	375	28	36
28	T	32	1	2980	412	32	40
29	T	40	1	3000	140	34	40
31	T	23	1	3800	680	28	41
34	T	24	1	3000	290	22	41
35	T	21	1	2300	322	12	40
36	T	34	2	3160	135	37	39
37	T	32	0	3350	230	32	40
39	T	28	0	3250	315	35	39
40	T	33	3	2750	306	21	40
41	T	24	0	3300	317	17	41
42	T	24	2	3150	234	33	40
43	T	24	0	2700	199	29	37
44	T	33	1	3600	201	12	40
45	T	32	1	2500	68	24	39
46	T	28	0	1300	17	29	36
47	T	21	3	3000	221	24	40
49	T	21	1	2790	319	28	40
50	T	20	1	3000	117	12	41
51	T	29	1	4000	469	28	38
52	T	23	1	3500	539	28	40
53	T	28	1	3600	216	32	40
54	T	28	1	3000	447	28	40
55	T	27	1	3550	740	28	40
56	T	17	0	3000	298	20	40
57	T	24	1	3200	509	31	40
58	T	31	1	3800	191	37	39
59	T	29	4	3500	376	28	41
60	T	29	2	3000	246	15	40
61	T	24	1	2600	571	35	40
62	T	21	1	3900	643	28	40
63	T	23	1	3200	76	31	40
64	T	32	4	3250	40	28	40
66	T	29	3	3350	537	28	40
67	T	30	3	2040	187	27	38
68	T	34	2	3300	163	30	40
69	T	19	0	3600	259	22	41
70	T	31	1	2400	711	28	31
71	T	33	5	2850	471	28	41
72	T	21	1	2600	80	15	41
73	T	27	1	2130	32	22	37.5
74	T	26	1	1800	524	28	35
75	T	21	1	4000	453	33	39.5
76	T	35	1	4800	190	28	41
77	T	25	1	3300	435	28	36
78	T	25	0	3500	403	28	39
79	T	35	0	3150	502	28	34
80	T	31	1	3050	333	27	41
81	T		2	2800	149	18	40
82	T	21	1	3350	387	28	40
84	T	26	1	3350	215	16	38
85	T	36	3	2250	456	30	39
86	T	28	1	3200	252	16	41
87	T	24	0	2099	391	30	41
88	T	32	1	2350	203	17	36
89	T	18	0	2500	203	17	36
90	T	16	0	2700	252	27	39
91	T	29	3	2740	252	27	39
92	T	28	2	3500	373	35	40
93	T	24	0	2400	264	38	40
94	T	36	1	3300	273	19	40
95	T	26	2	2500	268	28	40
96	T	24	1	2800	209	34	41
97	T	32	4	3400	327	29	39
98	T	27	1	3000	312	30	38
99	T	18	0	3450	302	17	40
101	T	24	0	3400	498	31	40
102	T	22	0	3750	334	35	40
103	T	28	0	2400	736	34	36
104	T	21	1	3200	453	32	37
105	T	27	2	3450	630	30	40
106	T	22	0	3400	519	28	38
107	T	34	1	3600	336	27	40
108	T	37	5	2800	112	21	40
109	T	32	2	2900	389	28	40
110	T	32	0	2700	589	28	39
111	T	35	2	2940	402	34	41
112	T	30	1	3250	265	37	41
113	T	19	0	3850	331	32	41
114	T	22	1	2650	648	15	38
115	T	35	1	3600	442	32	40
116	T	27	1	3470	454	31	39
117	T	27	1	2900	113	27	40
118	T	32	1	3500	461	35	40
119	T	32	0	2700	991	35	40
120	T	24	2	3370	662	38	40
121	T	28	1	3000	447	28	40
122	T	21	1	3250	304	19	41
123	T	25	1	2800	426	30	40
124	T	29	1	3200	133	31	39
125	T	28	3	3200	794	28	39
126	T	21	0	3700	643	29	41
127	T	24	3	3500	534	33	35
128	T	30	2	2300	315	27	42
129	T	20	0	2800	149	17	40
130	T	20	0	4800	199	22	41
131	T	21	0	3200	584	30	40
132	T	39	6	2700	680	28	40
133	T	26	1	2600	216	25	40
134	T	26	2	3100	261	32	38
135	T	34	1	3160	657	31	40
137	T	34	1	2850	449	28	39
138	T	28	1	2900	702	32	36
139	T	22	2	3000	290	19	35
140	T	21	1	3800	495	28	39
141	T	17	0	3450	224	18	40
142	T	31	4	3400	162	17	38
143	T	33	1	3500	837	34	38
144	T	34	1	3000	611	28	38
145	T	26	1	3700	396	19	41
146	T	26	1	2880	455	28	39
147	T	21	2	3300	297	18	38
148	T	26	0	3100	380	28	40
149	T	33	0	2800	399	28	38
151	T	25	1	3200	298	15	39
152	T	21	0	3400	580	31	38
153	T	25	0	3700	685	32	41
154	T		1	3120	593	35	40
155	T	26	1	3000	63	28	32
156	T	30	3	3380	201	32	41
157	T	17	0	2400	421	28	38
158	T	21	1	3400	331	28	32
159	T	28	1	3100	348	19	41
160	T	34	3	4000	746	28	37
162	T	27	2	4000	216	38	40
163	T	24	1	3400	400	31	40
164	T	34	4	3000	393	28	40
165	T	24	1	3825	116	16	41
166	T	21	1	3127	520	19	41
167	T	38	4	2800	353	28	38
169	T	27	1	3400	168	37	39
170	T	24	1	2700	803	36	39
171	T	25	1	3300	96	26	41
172	T	21	1	2500	234	30	34
173	T	19	1	3050	336	20	38
174	T	22	4	3700	343	10	40
175	T	34	3	3100	180	31	39
176	T	31	1	2600	286	25	35.4
178	T	27	0	3600	139	21	41
179	T	23	1	3300	668	28	41
181	T	24	0	3500	174	28	40
182	T	21	1	4000	344	28	40
183	T	21	1	3500	480	15	38
184	T	22	0	3400	613	17	40
185	T	21	1	1850	400	14	34
186	T	22	1	2200	400	14	34
187	T	22	1	3250	567	17	40
188	T	22	1	2800	300	10	40
189	T	35	2	2700	7	30	38
190	T	34	5	2700	235	32	40
192	T	30	0	3150	333	29	41
193	T	25	0	2800	301	38	38
198	T	26	1	2500	54	25	40
199	T	22	1	2000	345	25	33
200	T	25	1	2250	302	27	39
201	T	27	2	2250	302	28	39
203	T	22	1	2373	600	24	41
204	T	31	1	2800	139	21	38
210	T	22	1	3700	265	16	39
212	T	22	1	3000	302	17	40
213	T	33	2	2600	187	19	40
216	T	36	1	3000	250	17	39
217	T	31	3	3800	212	12	41
221	T	22	1	3500	240	12	41
222	T	27	1	2110	164	27	40
223	T	23	1	2300	367	17	40
224	T		2	3500	75	16	41
225	T	25	1	2900	353	34	40
227	T	27	0	3200	76	16	38
229	T	29	0	2150	571	28	38
230	T	18	0	2400	571	28	38
231	T	24	3	1550	96	22	35
232	T		1	3900	280	24	40
233	T	22	0	3500	325	33	38
234	T	25	0	3800	222	21	36
236	T	26	0	2900	178	21	39
237	T	30	1	1750	115	24	33
238	T	30	1	1560	115	24	33
239	T	20	1	2200	453	19	40
242	T	19	0	2950	313	39	40
245	T	26	3	2900	339	27	39
249	T	20	0	2500	296	27	40
250	T	22	1	2250	260	38	41
251	T	32	2	3500	332	34	40
252	T	29	1	3700	125	34	41
261	T	34	1	2700	183	32	39
268	T	36	2	3225	300	32	41
271	T	33	1	3300	274	21	40
272	T	29	0	2600	84	20	37
275	T	33	2	3000	302	21	41
276	T	23	1	2850	217	33	37
279	T	32	2	3500	230	27	39
280	T	30	1	2800	327	18	39
282	T	19	0	4200	122	30	41
283	T	36	1	3800	214	17	39
284	T	32	1	4100	329	38	41
285	T	23	2	3000	400	31	41
286	T	22	0	3300	222	26	41
288	T	23	1	2800	344	25	36
289	T	23	1	3200	516	14	36
290	T	23	0	3775	336	23	38
291	T	31	2	3650	150	24	41
292	T	33	1	3800	208	32	41
293	T	27	2	3660	351	30	39
295	T	25	0	2650	327	22	41
298	T	35	3	3100	92	32	41
299	T	23	1	3350	20	15	38
300	T	34	0	3850	261	16	37
301	T	27	1	4100	310	30	40
302	T	27	1	3650	311	30	40
304	T	31	1	3000	144	17	40
307	T	21	0	3000	314	17	34
308	T	32	0	3445	162	30	40
310	T	30	0	3700	178	17	40
311	T	29	2	3200	370	27	38
312	T	32	2	2950	161	25	38
313	T	29	2	1800	37	24	28
316	T	30	3	3000	244	21	40
317	T	21	0	3000	91	31	38
319	T	34	2	2800	73	12	41
320	T	23	1	3600	308	29	39
323	T	23	1	3000	152	31	41
324	T	31	2	3440	400	14	37
325	T	30	2	2965	401	14	37
326	T	30	3	3500	329	16	39
328	T	23	1	2900	330	32	41
329	T	23	1	3000	264	14	40
330	T	28	2	2800	475	16	37
335	T	23	1	2700	208	21	39
336	T	23	1	2800	323	16	39
338	T	24	1	3200	205	21	38
339	T	32	2	3100	378	28	38
341	T	24	1	2400	194	26	40
342	T	24	1	3800	272	32	39
345	T	23	0	3500	496	28	41
346	T	19	0	3150	664	31	41
347	T	35	3	3400	472	15	40
349	T	33	2	3500	34	35	39
350	T	20	0	3800	513	30	39
351	T	35	1	1850	267	25	36
352	T	35	1	1900	267	25	36
353	T	37	4	2250	124	24	36
354	T	23	1	2900	305	15	38
355	T	38	6	4300	495	19	40
356	T	29	1	3300	209	16	39
358	T	38	0	3500	317	31	41
359	T	19	0	2400	138	26	41
360	T	31	2	3500	215	19	39
361	T	24	3	2950	351	26	40
363	T	23	2	3900	562	15	38
364	T	32	5	3320	220	16	40
365	T	19	0	3500	354	37	40
366	T	23	0	3400	202	34	40
367	T	34	3	1700	281	27	40
368	T	21	1	3200	311	37	40
369	T	25	2	3880	421	28	40
370	T	37	3	3150	127	31	39
372	T	38	2	3000	483	30	41
378	T	33	1	2700	97	13	39
379	T	33	0	2700	296	37	41
380	T	28	3	3600	227	22	40
382	T	30	0	2400	506	20	40
383	T	31	3	3500	298	27	41
384	T	30	1	2950	423	25	39
386	T	24	2	3500	177	23	39
387	T	26	0	3560	207	37	40
388	T	26	2	2900	190	25	39
389	T	24	2	3200	107	33	38
390	T	24	1	3800	219	31	40
391	T	22	0	3200	317	19	38
393	T	36	3	2600	408	22	38
397	T	29	3	2800	253	24	41
401	T	24	1	2500	306	21	36
402	T	38	2	2430	106	31	38
403	T	37	2	3900	91	16	39
404	T	27	1	3000	291	30	40
405	T	35	4	2800	163	32	39
406	T	33	2	3100	289	26	40
407	T	24	2	3800	337	28	40
408	T	26	0	3800	309	26	41
409	T	24	2	2900	669	25	39
410	T	20	0	3150	417	27	38
411	T	28	1	2400	516	23	37
412	T	29	2	3000	127	24	39
413	T	24	2	4200	508	24	41
414	T	24	2	4200	508	24	41
415	T	24	1	3100	328	21	41
416	T	29	0	2400	109	25	39
417	T	25	1	3550	416	33	41
419	T	24	2	3000	693	20	41
422	T	29	5	3250	355	25	39
423	T	29	5	2500	356	25	39
426	T	19	0	2900	287	22	38
427	T	26	2	3500	375	25	40
428	T	28	1	3500	388	36	39
429	T	21	0	4500	339	20	41
430	T	26	2	3550	632	34	39
431	T	32	4	3850	629	31	39
432	T	26	1	3400	333	16	41
433	T	34	3	2600	199	28	39
435	T	35	2	2650	381	27	38
436	T	25	2	3000	381	27	38
437	T	27	1	2500	239	22	41
438	T		3	3600	202	24	37
439	T	25	2	3500	95	25	38
440	T	27	1	2800	515	25	41
441	T	18	1	1900	864	17	30
442	T	25	2	3000	193	22	39
444	T	25	2	3800	53	26	41
445	T	25	2	3600	260	30	40
446	T	30	1	2000	362	21	35
447	T	22	0	2750	144	25	40
450	T	25	2	3500	221	28	39
451	T	25	3	3500	311	26	39
456	T	25		3350	358	15	38
458	T	23	2	1600	558	18	37
459	T	17	0	2900	530	25	36
460	T	26		3000	304	25	40
462	T	33	2	2730	254	14	34
464	T	20	1	2000	511	15	39
465	T	26		2900	208	21	41
467	T	26	1	3600	377	32	39
468	T	30	4	2600	832	16	38
469	T	22	1	3400	255	27	40
470	T	25	1	3200	243	25	40
472	T	26	3	2800	163	33	40
476	T	24	0	2025	159	21	40
478	T	26	0	2300	50	21	40
479	T	26	0	2100	50	21	40
480	T	31	0	2700	213	22	38
484	T	31	2	3550	65	32	39
485	T	34	2	1610	323	30	30
487	T	37	4	3450	623	14	41
488	T	26	0	3200	677	25	39
489	T	22	1	3500	970	28	36
490	T	25	0	4100	231	20	40
494	T	23	1	3200	467	23	40
495	T	24	1	3250	260	31	38
497	T	33	3	3500	394	19	40
498	T	30	0	3200	568	24	41
501	T	30	2	3600	514	19	40
506	T	22	0	3300	362	29	41
507	T	32	0	3010	427	30	39
510	T	26	1	3100	222	12	41
512	T	26		3000	104	30	39
513	T	26		3600	259	36	38
514	T	26		2700	166	29	37
515	T	26		4000	231	34	40
516	T	26		3100	469	32	40
517	T	21	0	3700	288	16	39
518	T	26		2027	379	28	39
519	T	26		3400	34	15	38
521	T	26		3100	529	15	38
522	T	26		2800	299	29	41
523	T	26		3270	199	10	41
524	T	26		2200	272	30	38
527	T	27		3400	358	27	41
529	T	27		2980	107	17	40
533	T	28		3700	308	25	40
534	T	28		3350	500	29	37
535	T	28		3310	153	36	40
536	T	31	1	3350	452	17	39
537	T	28		3700	255	32	39
538	T	28		2700	202	25	39
539	T	28		3200	449	19	40
540	T	28		3420	472	25	40
541	T	28		4800	501	23	38
543	T	29		3400	217	26	41
545	T	29		3100	480	22	38
550	T	30		2500	442	18	37
551	T	30		2500	330	20	39
555	T	31		3700	519	20	39
556	T	32		2000	456	20	37
557	T	32		4000	274	27	37
558	T	32		3400	700	16	38
560	T	32		2660	203	27	41
562	T	32		3200	333	22	40
563	T	32		3500	375	25	40
564	T	33		2600	142	23	39
566	T	33		3000	166	26	39
567	T	34		2900	250	27	38
570	T	38		3050	445	26	39
571	T	18		2770	148	36	39
578	T	20		3180	431	25	38
581	T	21		2600	13	32	40
582	T	21		2900	262	20	39
583	T	21		3200	343	13	41
584	T	21		2350	346	22	39
585	T	32	1	2800	366	19	39
586	T	26	1	3300	723	23	40
588	T	34	2	2800	504	29	37
589	T	27	2	3500	142	28	39
590	T	22	1	3700	229	23	39
597	T	29	0	3700	45	22	39
598	T	24	0	2650	302	16	35
599	T	25	1	2990	233	17	39
600	T	29	3	2500	343	19	40
601	T	26	1	3600	130	23	39
602	T	22	0	3200	516	23	35
603	T	27	0	3500	307	24	40
604	T	21	1	3000	292	24	39
605	T	21		2800	433	14	41
609	T	26	2	3600	654	31	41
610	T	25	2	2800	429	30	38
611	T	27	1	3400	152	28	39
612	T	32	1	2600	229	25	38
614	T	21	0	2600	202	19	38
615	T	28	3	3700	316	31	35
616	T	24	2	2400	54	19	38
617	T	33	0	3300	297	14	39
621	T	28	4	3650	114	26	40
623	T	21	2	3300	633	22	40
624	T	35	2	3700	651	19	39
625	T	25	0	3500	321	25	40
626	T	28	0	3000	290	12	41
627	T	31	3	4000	111	30	40
629	T	26	1	3200	172	23	38
630	T	34	2	3750	353	23	39
631	T	28	3	3340	223	39	41
632	T	34	4	2700	439	22	39
633	T	29	1	3600	385	23	41
634	T	30	1	3300	360	25	40
635	T	26	0	2665	200	28	36
637	T	21	0	2800	416	20	39
641	T	30	0	2200	254	19	40
642	T	34	1	2650	683	22	38
646	T	37	2	2500	333	22	39
647	T	22	0	2200	130	23	40
648	T	24	2	3000	95	31	41
649	T	21	0	4150	285	16	38
650	T	24	1	3000	267	24	38
651	T	27	1	3300	353	18	37
652	T	31	2	4400	82	19	49
654	T	32	0	3550	185	32	36
655	T	35	1	3300	495	14	39
656	T	28	0	3530	22	20	39
657	T	32	0	2600	160	15	36
658	T	27	1	2700	330	29	39
659	T	25	2	4100	214	27	40
662	T	29	3	3600	51	24	42
663	T	32	1	4000	215	24	38
664	T	28	2	2800	436	14	36
665	T	28	4	2250	436	14	36
666	T	27	1	3000	345	30	38
668	T	40	3	3100	248	25	41
669	T	35	3	3500	59	28	41
672	T	36	4	3800	144	17	39
676	T	22	1	3000	64	11	37
677	T	30	0	3500	299	15	40
678	T	21		3500	299	15	40
680	T	25	2	3400	187	22	39
682	T	20	1	2000	286	21	41
683	T	26	1	3300	312	29	39
684	T	28	4	2950	352	21	39
687	T	33	4	2600	176	14	33
688	T	33	4	4100	176	14	33
689	T	24	1	2900	43	22	38
693	T	30	2	3200	335	11	40
694	T	23	2	3400	344	37	41
700	T	30	2	3400	173	20	40
701	T	28	1	2500	288	30	37
702	T	32	0	3300	284	15	41
704	T	37	4	3400	333	24	40
705	T	35	3	3500	492	17	39
708	T	31	3	2500	411	12	40
710	T	27	2	3200	247	32	36
712	T	21	0	2800	706	14	37
713	T	21	0	2600	335	27	39
716	T	29	1	3900	261	16	38
717	T	35	2	2500	181	16	38
720	T	21	0	3200	285	19	42
721	T	39	2	3800	140	21	40
723	T	21	0	3250	349	15	40
